# Supplementary material for: Deep Immune and RNA Profiling Revealed Distinct Circulating CD163+ Monocytes in Diabetes-Related Complications
Source: Int J Mol Sci. 2024 Sep 19;25(18):10094. doi: 10.3390/ijms251810094 (PMC11432403; doi:10.3390/ijms251810094)
Supplement: Supplementary file 1 [file ijms-25-10094-s001.zip]

Archive with 1 entries (1 files):
- ijms-3168047-supplementary.pdf
